# Supplementary material for: Unsaponifiable fraction of black Vitis vinifera seed oil attenuates liver cancer progression by targeting apoptosis and key tumor-associated genes: In vitro, in vivo, and in silico studies
Source: Sci Rep. 2026 Apr 10;16:12018. doi: 10.1038/s41598-026-44404-9 (PMC13068968; doi:10.1038/s41598-026-44404-9)
Supplement: Supplementary file 1 — Supplementary Information 1. [file 41598_2026_44404_MOESM1_ESM.xlsx]

## Sheet: BAX
		GAPDH	BAX	∆Ct	Mean	∆∆Ct	RQ		Mean
1	C	15.04	17.32	2.28	2.196
2	C	15.33	18.72	3.39
3	C	15.8	18.33	2.53
4	C	17.1	17.12	0.02
5	C	15.24	18	2.76
1	BVVO	17.88	17.21	-0.67		-2.87	7.31065		7.31065
2	BVVO	16.41	15.74	-0.67		-2.87	7.31065
3	BVVO	17.72	17.05	-0.67		-2.87	7.31065
4	BVVO	15.44	14.77	-0.67		-2.87	7.31065
5	BVVO	15.11	14.44	-0.67		-2.87	7.31065
1	UnSap	15.37	13.96	-1.41		-3.61	12.2101		12.1426
2	UnSap	16.66	15.26	-1.4		-3.6	12.1257
3	UnSap	15.44	14.04	-1.4		-3.6	12.1257
4	UnSap	17.02	15.62	-1.4		-3.6	12.1257
5	UnSap	16.11	14.71	-1.4		-3.6	12.1257
1	5-FU	17.11	19.33	2.22		0.02	0.986233		1.02856
2	5-FU	16.54	18.73	2.19		-0.01	1.00696
3	5-FU	17.06	19.22	2.16		-0.04	1.02811
4	5-FU	15.18	17.31	2.13		-0.07	1.04972
5	5-FU	17.22	19.32	2.1		-0.1	1.07177

## Sheet: RB1
		GAPDH	RB1	∆Ct	Mean	∆∆Ct	RQ		Mean
1	C	15.04	28.33	13.29	11.14
2	C	15.33	28	12.67
3	C	15.8	25.01	9.21
4	C	17.1	28.77	11.67
5	C	15.24	24.1	8.86
1	BVVO	17.88	24.02	6.14		-5	32		35.0267
2	BVVO	16.41	22.46	6.05		-5.09	34.0598
3	BVVO	17.72	23.73	6.01		-5.13	35.0174
4	BVVO	15.44	21.41	5.97		-5.17	36.0019
5	BVVO	15.11	21	5.89		-5.25	38.0546
1	UnSap	15.37	20.04	4.67		-6.47	88.647		94.1675
2	UnSap	16.66	21.27	4.61		-6.53	92.4115
3	UnSap	15.44	20.04	4.6		-6.54	93.0542
4	UnSap	17.02	21.55	4.53		-6.61	97.6806
5	UnSap	16.11	20.62	4.51		-6.63	99.0442
1	5-FU	17.11	26.84	9.73		-1.41	2.65737		2.87104
2	5-FU	16.54	26.19	9.65		-1.49	2.80889
3	5-FU	17.06	26.67	9.61		-1.53	2.88786
4	5-FU	15.18	24.76	9.58		-1.56	2.94854
5	5-FU	17.22	26.75	9.53		-1.61	3.05252

## Sheet: CDKN1A
		GAPDH	CDKN1A	∆Ct	Mean	∆∆Ct	RQ		Mean
1	C	15.04	18.33	3.29	2.028
2	C	15.33	17.45	2.12
3	C	15.8	18.03	2.23
4	C	17.1	18.33	1.23
5	C	15.24	16.51	1.27
1	BVVO	17.88	17.13	-0.75		-2.78	6.86852		6.92612
2	BVVO	16.41	15.66	-0.75		-2.78	6.86852
3	BVVO	17.72	16.96	-0.76		-2.79	6.9163
4	BVVO	15.44	14.67	-0.77		-2.8	6.9644
5	BVVO	15.11	14.33	-0.78		-2.81	7.01285
1	UnSap	15.37	12.08	-3.29		-5.32	39.9466		43.9236
2	UnSap	16.66	13.3	-3.36		-5.39	41.9326
3	UnSap	15.44	12.01	-3.43		-5.46	44.0173
4	UnSap	17.02	13.53	-3.49		-5.52	45.8866
5	UnSap	16.11	12.56	-3.55		-5.58	47.8352
1	5-FU	17.11	19.21	2.1		0.07	0.952638		1.14932
2	5-FU	16.54	18.5	1.96		-0.07	1.04972
3	5-FU	17.06	18.89	1.83		-0.2	1.1487
4	5-FU	15.18	16.89	1.71		-0.32	1.24833
5	5-FU	17.22	18.82	1.6		-0.43	1.34723

## Sheet: TP53
		GAPDH	TP53	∆Ct	Mean	∆∆Ct	RQ		Mean
1	C	15.04	22.05	7.01	6.82
2	C	15.33	23.1	7.77
3	C	15.8	22.3	6.5
4	C	17.1	21.06	3.96
5	C	15.24	24.1	8.86
1	BVVO	17.88	22.15	4.27		-2.55	5.85634		6.36575
2	BVVO	16.41	20.62	4.21		-2.61	6.10504
3	BVVO	17.72	21.87	4.15		-2.67	6.36429
4	BVVO	15.44	19.53	4.09		-2.73	6.63456
5	BVVO	15.11	19.15	4.04		-2.78	6.86852
1	UnSap	15.37	17.67	2.3		-4.52	22.9433		26.4743
2	UnSap	16.66	18.86	2.2		-4.62	24.59
3	UnSap	15.44	17.53	2.09		-4.73	26.5382
4	UnSap	17.02	19.01	1.99		-4.83	28.443
5	UnSap	16.11	18.03	1.92		-4.9	29.8571
1	5-FU	17.11	23.17	6.06		-0.76	1.69349		1.82711
2	5-FU	16.54	22.53	5.99		-0.83	1.77769
3	5-FU	17.06	23	5.94		-0.88	1.84038
4	5-FU	15.18	21.08	5.9		-0.92	1.89212
5	5-FU	17.22	23.09	5.87		-0.95	1.93187

## Sheet: E2F4
		GAPDH	E2F4	∆Ct	Mean	∆∆Ct	RQ		Mean
1	C	15.04	20.04	5	5.73
2	C	15.33	21.55	6.22
3	C	15.8	20.8	5
4	C	17.1	23.05	5.95
5	C	15.24	21.72	6.48
1	BVVO	17.88	34.25	16.37		10.64	0.000626673		0.000695925
2	BVVO	16.41	32.69	16.28		10.55	0.000667012
3	BVVO	17.72	33.93	16.21		10.48	0.000700173
4	BVVO	15.44	31.6	16.16		10.43	0.000724865
5	BVVO	15.11	31.2	16.09		10.36	0.000760903
1	UnSap	15.37	32.46	17.09		11.36	0.000380451		0.000396779
2	UnSap	16.66	33.72	17.06		11.33	0.000388446
3	UnSap	15.44	32.47	17.03		11.3	0.000396608
4	UnSap	17.02	34.02	17		11.27	0.000404941
5	UnSap	16.11	33.08	16.97		11.24	0.00041345
1	5-FU	17.11	28.95	11.84		6.11	0.0144779		0.0158315
2	5-FU	16.54	28.32	11.78		6.05	0.0150928
3	5-FU	17.06	28.78	11.72		5.99	0.0157337
4	5-FU	15.18	26.83	11.65		5.92	0.0165159
5	5-FU	17.22	28.8	11.58		5.85	0.017337

## Sheet: KRAS
		GAPDH	KRAS	∆Ct	Mean	∆∆Ct	RQ		Mean
1	C	15.04	18.66	3.62	2.386
2	C	15.33	18	2.67
3	C	15.8	18.54	2.74
4	C	17.1	17.73	0.63
5	C	15.24	17.51	2.27
1	BVVO	17.88	30.98	13.1		10.71	0.000596992		0.000597823
2	BVVO	16.41	29.51	13.1		10.71	0.000596992
3	BVVO	17.72	30.82	13.1		10.71	0.000596992
4	BVVO	15.44	28.53	13.09		10.7	0.000601145
5	BVVO	15.11	28.21	13.1		10.71	0.000596992
1	UnSap	15.37	30.05	14.68		12.29	0.000199683		0.000198856
2	UnSap	16.66	31.34	14.68		12.29	0.000199683
3	UnSap	15.44	30.13	14.69		12.3	0.000198304
4	UnSap	17.02	31.71	14.69		12.3	0.000198304
5	UnSap	16.11	30.8	14.69		12.3	0.000198304
1	5-FU	17.11	28.27	11.16		8.77	0.00229069		0.00229069
2	5-FU	16.54	27.7	11.16		8.77	0.00229069
3	5-FU	17.06	28.22	11.16		8.77	0.00229069
4	5-FU	15.18	26.34	11.16		8.77	0.00229069
5	5-FU	17.22	28.38	11.16		8.77	0.00229069

## Sheet: BCL2
		GAPDH	BCL2	∆Ct	Mean	∆∆Ct	RQ		Mean
1	C	15.04	16.21	1.17	1.414
2	C	15.33	17.33	2
3	C	15.8	17.51	1.71
4	C	17.1	16.32	-0.78
5	C	15.24	18.21	2.97
1	BVVO	17.88	29	11.12		9.71	0.00119398		0.00119398
2	BVVO	16.41	27.53	11.12		9.71	0.00119398
3	BVVO	17.72	28.84	11.12		9.71	0.00119398
4	BVVO	15.44	26.56	11.12		9.71	0.00119398
5	BVVO	15.11	26.23	11.12		9.71	0.00119398
1	UnSap	15.37	27.75	12.38		10.97	0.000498541		0.000498541
2	UnSap	16.66	29.04	12.38		10.97	0.000498541
3	UnSap	15.44	27.82	12.38		10.97	0.000498541
4	UnSap	17.02	29.4	12.38		10.97	0.000498541
5	UnSap	16.11	28.49	12.38		10.97	0.000498541
1	5-FU	17.11	24.53	7.42		6.01	0.0155171		0.0155171
2	5-FU	16.54	23.96	7.42		6.01	0.0155171
3	5-FU	17.06	24.48	7.42		6.01	0.0155171
4	5-FU	15.18	22.6	7.42		6.01	0.0155171
5	5-FU	17.22	24.64	7.42		6.01	0.0155171

## Sheet: NFKB1
		GAPDH	NFKB1	∆Ct	Mean	∆∆Ct	RQ		Mean
1	C	15.04	19.55	4.51	2.704
2	C	15.33	18.73	3.4
3	C	15.8	17.61	1.81
4	C	17.1	18.31	1.21
5	C	15.24	17.83	2.59
1	BVVO	17.88	26.51	8.63		5.93	0.0164018		0.0164018
2	BVVO	16.41	25.04	8.63		5.93	0.0164018
3	BVVO	17.72	26.35	8.63		5.93	0.0164018
4	BVVO	15.44	24.07	8.63		5.93	0.0164018
5	BVVO	15.11	23.74	8.63		5.93	0.0164018
1	UnSap	15.37	24.85	9.48		6.78	0.00909948		0.00909948
2	UnSap	16.66	26.14	9.48		6.78	0.00909948
3	UnSap	15.44	24.92	9.48		6.78	0.00909948
4	UnSap	17.02	26.5	9.48		6.78	0.00909948
5	UnSap	16.11	25.59	9.48		6.78	0.00909948
1	5-FU	17.11	20.75	3.64		0.94	0.521233		0.520513
2	5-FU	16.54	20.18	3.64		0.94	0.521233
3	5-FU	17.06	20.7	3.64		0.94	0.521233
4	5-FU	15.18	18.82	3.64		0.94	0.521233
5	5-FU	17.22	20.87	3.65		0.95	0.517632
