# Supplementary material for: Unsaponifiable fraction of black Vitis vinifera seed oil attenuates liver cancer progression by targeting apoptosis and key tumor-associated genes: In vitro, in vivo, and in silico studies
Source: Sci Rep. 2026 Apr 10;16:12018. doi: 10.1038/s41598-026-44404-9 (PMC13068968; doi:10.1038/s41598-026-44404-9)
Supplement: Supplementary file 2 — Supplementary Information 2. [file 41598_2026_44404_MOESM2_ESM.xlsx]

## Sheet: Akt1
		GAPDH	Akt1	∆Ct	Mean	∆∆Ct	Fold change		Mean
1	C	12.76	18.76	6	6.08571
2	C	12.73	18.93	6.2
3	C	12.41	18.46	6.05
4	C	11.63	17.01	5.38
5	C	13.41	19.12	5.71
6	C	12.01	18.97	6.96
7	C	12.66	18.96	6.3
1	HCC	11.83	14.9	3.07		-3.02	8.11168		9.45387
2	HCC	12.1	15.8	3.7		-2.39	5.24157
3	HCC	15.22	17.87	2.65		-3.44	10.8528
4	HCC	16	18.63	2.63		-3.46	11.0043
5	HCC	15.72	18.52	2.8		-3.29	9.78112
6	HCC	13.65	16.33	2.68		-3.41	10.6295
7	HCC	11.86	14.55	2.69		-3.4	10.5561
1	HCC-5-FU	12.82	17.15	4.33		-1.76	3.38698		3.31803
2	HCC-5-FU	22.86	27.18	4.32		-1.77	3.41054
3	HCC-5-FU	12.66	16.87	4.21		-1.88	3.68075
4	HCC-5-FU	15.88	20.24	4.36		-1.73	3.31728
5	HCC-5-FU	20.65	25.18	4.53		-1.56	2.94854
6	HCC-5-FU	15.18	19.51	4.33		-1.76	3.38698
7	HCC-5-FU	18.05	22.51	4.46		-1.63	3.09513
1	5-FU	12.04	21.9	9.86		3.77	0.0733022		0.108955
2	5-FU	12.51	21.83	9.32		3.23	0.106579
3	5-FU	12.49	21.82	9.33		3.24	0.105843
4	5-FU	13.06	21.87	8.81		2.72	0.151774
5	5-FU	11.1	20.15	9.05		2.96	0.128514
6	5-FU	13.02	21.88	8.86		2.77	0.146604
7	5-FU	11.47	21.88	10.41		4.32	0.0500669
1	HCC-UnSap	12.19	21.08	8.89		2.8	0.143587		0.414095
2	HCC-UnSap	12.14	20.32	8.18		2.09	0.234881
3	HCC-UnSap	16.24	23.63	7.39		1.3	0.406126
4	HCC-UnSap	20.14	28.57	8.43		2.34	0.19751
5	HCC-UnSap	13.68	20.08	6.4		0.31	0.806642
6	HCC-UnSap	12.37	20.08	7.71		1.62	0.325335
7	HCC-UnSap	13.62	20.06	6.44		0.35	0.784584
1	UnSap	13.07	26.08	13.01		6.92	0.00825795		0.0117845
2	UnSap	13.22	26.07	12.85		6.76	0.00922651
3	UnSap	10.51	23.09	12.58		6.49	0.0111254
4	UnSap	11.58	24.11	12.53		6.44	0.0115177
5	UnSap	12.86	25.07	12.21		6.12	0.0143779
6	UnSap	10.71	23.01	12.3		6.21	0.0135084
7	UnSap	13.88	26.08	12.2		6.11	0.0144779

## Sheet: ABCG1
		GAPDH	ABCG1	∆Ct	Mean	∆∆Ct	Fold change		Mean
1	C	12.76	20.68	7.92	9.98571
2	C	12.73	24.88	12.15
3	C	12.41	25.21	12.8
4	C	11.63	23.78	12.15
5	C	13.41	20.48	7.07
6	C	12.01	21.6	9.59
7	C	12.66	20.88	8.22
1	HCC	11.83	19.36	7.53		-2.46	5.50217		5.84854
2	HCC	12.1	20.02	7.92		-2.07	4.19887
3	HCC	15.22	23.07	7.85		-2.14	4.40762
4	HCC	16	23	7		-2.99	7.94474
5	HCC	15.72	22.95	7.23		-2.76	6.77396
6	HCC	13.65	20.7	7.05		-2.94	7.67411
7	HCC	11.86	19.7	7.84		-2.15	4.43828
1	HCC-5-FU	12.82	20.2	7.38		-2.61	6.10504		5.93332
2	HCC-5-FU	22.86	30.38	7.52		-2.47	5.54044
3	HCC-5-FU	12.66	20	7.34		-2.65	6.27667
4	HCC-5-FU	15.88	23.48	7.6		-2.39	5.24157
5	HCC-5-FU	20.65	28.1	7.45		-2.54	5.81589
6	HCC-5-FU	15.18	22.51	7.33		-2.66	6.32033
7	HCC-5-FU	18.05	25.4	7.35		-2.64	6.23332
1	5-FU	12.04	18	5.96		-4.03	16.3362		16.5557
2	5-FU	12.51	18.37	5.86		-4.13	17.5087
3	5-FU	12.49	18.88	6.39		-3.6	12.1257
4	5-FU	13.06	18.8	5.74		-4.25	19.0273
5	5-FU	11.1	16.78	5.68		-4.31	19.8353
6	5-FU	13.02	18.88	5.86		-4.13	17.5087
7	5-FU	11.47	17.7	6.23		-3.76	13.5479
1	HCC-UnSap	12.19	34	21.81		11.82	0.000276583		0.000696244
2	HCC-UnSap	12.14	34.72	22.58		12.59	0.000162193
3	HCC-UnSap	16.24	37.8	21.56		11.57	0.000328914
4	HCC-UnSap	20.14	39.3	19.16		9.17	0.00173602
5	HCC-UnSap	13.68	33.81	20.13		10.14	0.000886249
6	HCC-UnSap	12.37	32.86	20.49		10.5	0.000690534
7	HCC-UnSap	13.62	33.91	20.29		10.3	0.000793215
1	UnSap	13.07	31.18	18.11		8.12	0.00359448		0.00355751
2	UnSap	13.22	30.87	17.65		7.66	0.00494436
3	UnSap	10.51	29.08	18.57		8.58	0.00261314
4	UnSap	11.58	29.9	18.32		8.33	0.00310756
5	UnSap	12.86	30.8	17.94		7.95	0.004044
6	UnSap	10.71	29.01	18.3		8.31	0.00315094
7	UnSap	13.88	32.05	18.17		8.18	0.00344806

## Sheet: PTGS2
		GAPDH	PTGS2	∆Ct	Mean	∆∆Ct	Fold change		Mean
1	C	12.76	33.21	20.45	20.5329
2	C	12.73	35.07	22.34
3	C	12.41	30.02	17.61
4	C	11.63	33.83	22.2
5	C	13.41	33.33	19.92
6	C	12.01	32.01	20
7	C	12.66	33.87	21.21
1	HCC	11.83	31	19.17		-1.36	2.56685		2.50555
2	HCC	12.1	31.35	19.25		-1.28	2.42839
3	HCC	15.22	34.38	19.16		-1.37	2.58471
4	HCC	16	35.3	19.3		-1.23	2.34567
5	HCC	15.72	35	19.28		-1.25	2.37841
6	HCC	13.65	33	19.35		-1.18	2.26577
7	HCC	11.86	30.82	18.96		-1.57	2.96905
1	HCC-5-FU	12.82	33.2	20.38		-0.15	1.10957		1.63612
2	HCC-5-FU	22.86	42	19.14		-1.39	2.62079
3	HCC-5-FU	12.66	32.6	19.94		-0.59	1.50525
4	HCC-5-FU	15.88	35.88	20		-0.53	1.44393
5	HCC-5-FU	20.65	39.9	19.25		-1.28	2.42839
6	HCC-5-FU	15.18	35.7	20.52		-0.01	1.00696
7	HCC-5-FU	18.05	38.16	20.11		-0.42	1.33793
1	5-FU	12.04	38.84	26.8		6.27	0.0129581		0.00825325
2	5-FU	12.51	40.02	27.51		6.98	0.00792156
3	5-FU	12.49	40.68	28.19		7.66	0.00494436
4	5-FU	13.06	40.87	27.81		7.28	0.0064343
5	5-FU	11.1	38.75	27.65		7.12	0.00718897
6	5-FU	13.02	40.5	27.48		6.95	0.00808801
7	5-FU	11.47	38.61	27.14		6.61	0.0102374
1	HCC-UnSap	12.19	40.04	27.85		7.32	0.00625836		0.00631957
2	HCC-UnSap	12.14	40.02	27.88		7.35	0.00612956
3	HCC-UnSap	16.24	43.92	27.68		7.15	0.00704102
4	HCC-UnSap	20.14	48.32	28.18		7.65	0.00497875
5	HCC-UnSap	13.68	41.88	28.2		7.67	0.00491021
6	HCC-UnSap	12.37	40.25	27.88		7.35	0.00612956
7	HCC-UnSap	13.62	40.98	27.36		6.83	0.00878952
1	UnSap	13.07	38.97	25.9		5.37	0.0241807		0.0426017
2	UnSap	13.22	38.79	25.57		5.04	0.0303955
3	UnSap	10.51	35.88	25.37		4.84	0.0349152
4	UnSap	11.58	36.88	25.3		4.77	0.0366511
5	UnSap	12.86	36.62	23.76		3.23	0.106579
6	UnSap	10.71	36.88	26.17		5.64	0.0200535
7	UnSap	13.88	38.87	24.99		4.46	0.0454366

## Sheet: NFKB1
		GAPDH	NFKB1	∆Ct	Mean	∆∆Ct	Fold change		Mean
1	C	12.76	21.21	8.45	8.34857
2	C	12.73	22.11	9.38
3	C	12.41	21.08	8.67
4	C	11.63	20.42	8.79
5	C	13.41	18.2	4.79
6	C	12.01	20.75	8.74
7	C	12.66	22.28	9.62
1	HCC	11.83	18.12	6.29		-2.06	4.16986		4.1496
2	HCC	12.1	18.43	6.33		-2.02	4.05584
3	HCC	15.22	21.89	6.67		-1.68	3.20428
4	HCC	16	22.43	6.43		-1.92	3.78423
5	HCC	15.72	22.02	6.3		-2.05	4.14106
6	HCC	13.65	19.87	6.22		-2.13	4.37717
7	HCC	11.86	17.8	5.94		-2.41	5.31474
1	HCC-5-FU	12.82	19.83	7.01		-1.34	2.53151		2.12985
2	HCC-5-FU	22.86	30.17	7.31		-1.04	2.05623
3	HCC-5-FU	12.66	20	7.34		-1.01	2.01391
4	HCC-5-FU	15.88	22.88	7		-1.35	2.54912
5	HCC-5-FU	20.65	28	7.35		-1	2
6	HCC-5-FU	15.18	22.63	7.45		-0.9	1.86607
7	HCC-5-FU	18.05	25.48	7.43		-0.92	1.89212
1	5-FU	12.04	20.87	8.83		0.48	0.716978		0.746946
2	5-FU	12.51	21.34	8.83		0.48	0.716978
3	5-FU	12.49	20.86	8.37		0.02	0.986233
4	5-FU	13.06	22.13	9.07		0.72	0.607097
5	5-FU	11.1	20.01	8.91		0.56	0.678302
6	5-FU	13.02	21.84	8.82		0.47	0.721965
7	5-FU	11.47	20.14	8.67		0.32	0.80107
1	HCC-UnSap	12.19	20.87	8.68		0.33	0.795536		0.700665
2	HCC-UnSap	12.14	20.88	8.74		0.39	0.76313
3	HCC-UnSap	16.24	25	8.76		0.41	0.752623
4	HCC-UnSap	20.14	28.93	8.79		0.44	0.737135
5	HCC-UnSap	13.68	22.94	9.26		0.91	0.532185
6	HCC-UnSap	12.37	21.05	8.68		0.33	0.795536
7	HCC-UnSap	13.62	22.89	9.27		0.92	0.528509
1	UnSap	13.07	28.54	15.47		7.12	0.00718897		0.00842156
2	UnSap	13.22	28.41	15.19		6.84	0.00872881
3	UnSap	10.51	25.88	15.37		7.02	0.00770494
4	UnSap	11.58	26.7	15.12		6.77	0.00916277
5	UnSap	12.86	28.08	15.22		6.87	0.00854917
6	UnSap	10.71	26.23	15.52		7.17	0.00694408
7	UnSap	13.88	28.78	14.9		6.55	0.0106722

## Sheet: ALDH1A1
		GAPDH	ALDH1A1	∆Ct	Mean	∆∆Ct	Fold change		Mean
1	C	12.76	13.87	1.11	1.68857
2	C	12.73	15.07	2.34
3	C	12.41	13.08	0.67
4	C	11.63	13.14	1.51
5	C	13.41	16.28	2.87
6	C	12.01	13.88	1.87
7	C	12.66	14.11	1.45
1	HCC	11.83	10.76	-1.07		-2.76	6.77396		7.03692
2	HCC	12.1	11.03	-1.07		-2.76	6.77396
3	HCC	15.22	13.98	-1.24		-2.93	7.6211
4	HCC	16	15.01	-0.99		-2.68	6.40856
5	HCC	15.72	14.57	-1.15		-2.84	7.1602
6	HCC	13.65	12.49	-1.16		-2.85	7.21
7	HCC	11.86	10.68	-1.18		-2.87	7.31065
1	HCC-5-FU	12.82	12.12	-0.7		-2.39	5.24157		5.0382
2	HCC-5-FU	22.86	22.22	-0.64		-2.33	5.02805
3	HCC-5-FU	12.66	12.05	-0.61		-2.3	4.92458
4	HCC-5-FU	15.88	15.17	-0.71		-2.4	5.27803
5	HCC-5-FU	20.65	20.03	-0.62		-2.31	4.95883
6	HCC-5-FU	15.18	14.48	-0.7		-2.39	5.24157
7	HCC-5-FU	18.05	17.54	-0.51		-2.2	4.59479
1	5-FU	12.04	18.21	6.17		4.48	0.0448111		0.0434819
2	5-FU	12.51	18.33	5.82		4.13	0.0571145
3	5-FU	12.49	18.51	6.02		4.33	0.049721
4	5-FU	13.06	18.89	5.83		4.14	0.0567199
5	5-FU	11.1	18.8	7.7		6.01	0.0155171
6	5-FU	13.02	19.08	6.06		4.37	0.0483614
7	5-FU	11.47	18.12	6.65		4.96	0.0321286
1	HCC-UnSap	12.19	18.66	6.47		4.78	0.0363979		0.0810372
2	HCC-UnSap	12.14	18.07	5.93		4.24	0.0529216
3	HCC-UnSap	16.24	21.04	4.8		3.11	0.115824
4	HCC-UnSap	20.14	25.98	5.84		4.15	0.0563282
5	HCC-UnSap	13.68	18.81	5.13		3.44	0.0921418
6	HCC-UnSap	12.37	17.05	4.68		2.99	0.125869
7	HCC-UnSap	13.62	18.82	5.2		3.51	0.0877778
1	UnSap	13.07	19.49	6.42		4.73	0.0376815		0.0185072
2	UnSap	13.22	20.88	7.66		5.97	0.0159533
3	UnSap	10.51	18.88	8.37		6.68	0.00975258
4	UnSap	11.58	19.01	7.43		5.74	0.0187106
5	UnSap	12.86	19.87	7.01		5.32	0.0250334
6	UnSap	10.71	18.83	8.12		6.43	0.0115978
7	UnSap	13.88	22.1	8.22		6.53	0.0108212

## Sheet: PROM1
		GAPDH	PROM1	∆Ct	Mean	∆∆Ct	Fold change		Mean
1	C	12.76	24	11.24	11.1629
2	C	12.73	23.89	11.16
3	C	12.41	22.65	10.24
4	C	11.63	23.65	12.02
5	C	13.41	25.06	11.65
6	C	12.01	23.5	11.49
7	C	12.66	23	10.34
1	HCC	11.83	22	10.17		-0.99	1.98618		2.30618
2	HCC	12.1	22.24	10.14		-1.02	2.02792
3	HCC	15.22	24.98	9.76		-1.4	2.63902
4	HCC	16	25.76	9.76		-1.4	2.63902
5	HCC	15.72	25.79	10.07		-1.09	2.12874
6	HCC	13.65	23.38	9.73		-1.43	2.69447
7	HCC	11.86	22	10.14		-1.02	2.02792
1	HCC-5-FU	12.82	22.87	10.05		-1.11	2.15846		2.15819
2	HCC-5-FU	22.86	33	10.14		-1.02	2.02792
3	HCC-5-FU	12.66	22.62	9.96		-1.2	2.2974
4	HCC-5-FU	15.88	26	10.12		-1.04	2.05623
5	HCC-5-FU	20.65	30.7	10.05		-1.11	2.15846
6	HCC-5-FU	15.18	25.33	10.15		-1.01	2.01391
7	HCC-5-FU	18.05	27.95	9.9		-1.26	2.39496
1	5-FU	12.04	23.47	11.43		0.27	0.82932		0.893271
2	5-FU	12.51	23.7	11.19		0.03	0.97942
3	5-FU	12.49	23.69	11.2		0.04	0.972655
4	5-FU	13.06	24.49	11.43		0.27	0.82932
5	5-FU	11.1	22.45	11.35		0.19	0.876606
6	5-FU	13.02	24.38	11.36		0.2	0.870551
7	5-FU	11.47	22.79	11.32		0.16	0.895025
1	HCC-UnSap	12.19	27.66	15.47		4.31	0.0504151		0.0512096
2	HCC-UnSap	12.14	28	15.86		4.7	0.0384733
3	HCC-UnSap	16.24	30.77	14.53		3.37	0.0967228
4	HCC-UnSap	20.14	34.78	14.64		3.48	0.0896222
5	HCC-UnSap	13.68	31.31	17.63		6.47	0.0112807
6	HCC-UnSap	12.37	28	15.63		4.47	0.0451228
7	HCC-UnSap	13.62	30	16.38		5.22	0.0268302
1	UnSap	13.07	33	19.93		8.77	0.00229069		0.00467588
2	UnSap	13.22	33.02	19.8		8.64	0.00250669
3	UnSap	10.51	30.02	19.51		8.35	0.00306478
4	UnSap	11.58	31.02	19.44		8.28	0.00321715
5	UnSap	12.86	30.01	17.15		5.99	0.0157337
6	UnSap	10.71	31.2	20.49		9.33	0.00155378
7	UnSap	13.88	32.88	19		7.84	0.0043644

## Sheet: NOTCH1
		GAPDH	NOTCH1	∆Ct	Mean	∆∆Ct	Fold change		Mean
1	C	12.76	27.27	14.51	14.81
2	C	12.73	28.83	16.1
3	C	12.41	26.8	14.39
4	C	11.63	26.58	14.95
5	C	13.41	25.68	12.27
6	C	12.01	27.24	15.23
7	C	12.66	28.88	16.22
1	HCC	11.83	23.2	11.37		-3.44	10.8528		11.0729
2	HCC	12.1	23.4	11.3		-3.51	11.3924
3	HCC	15.22	26.5	11.28		-3.53	11.5514
4	HCC	16	27.36	11.36		-3.45	10.9283
5	HCC	15.72	27.08	11.36		-3.45	10.9283
6	HCC	13.65	25	11.35		-3.46	11.0043
7	HCC	11.86	23.23	11.37		-3.44	10.8528
1	HCC-5-FU	12.82	24.48	11.66		-3.15	8.87656		9.26759
2	HCC-5-FU	22.86	34.44	11.58		-3.23	9.38268
3	HCC-5-FU	12.66	24.28	11.62		-3.19	9.12611
4	HCC-5-FU	15.88	27.47	11.59		-3.22	9.31787
5	HCC-5-FU	20.65	32.31	11.66		-3.15	8.87656
6	HCC-5-FU	15.18	26.71	11.53		-3.28	9.71356
7	HCC-5-FU	18.05	29.6	11.55		-3.26	9.57983
1	5-FU	12.04	27	14.96		0.15	0.90125		0.763525
2	5-FU	12.51	27.84	15.33		0.52	0.697372
3	5-FU	12.49	28	15.51		0.7	0.615572
4	5-FU	13.06	28.67	15.61		0.8	0.574349
5	5-FU	11.1	26	14.9		0.09	0.939523
6	5-FU	13.02	27.88	14.86		0.05	0.965936
7	5-FU	11.47	26.9	15.43		0.62	0.650671
1	HCC-UnSap	12.19	26	13.81		-1	2		2.60031
2	HCC-UnSap	12.14	25.7	13.56		-1.25	2.37841
3	HCC-UnSap	16.24	30	13.76		-1.05	2.07053
4	HCC-UnSap	20.14	33.3	13.16		-1.65	3.13834
5	HCC-UnSap	13.68	26.88	13.2		-1.61	3.05252
6	HCC-UnSap	12.37	25.66	13.29		-1.52	2.86791
7	HCC-UnSap	13.62	27	13.38		-1.43	2.69447
1	UnSap	13.07	27.7	14.63		-0.18	1.13288		1.12932
2	UnSap	13.22	27.8	14.58		-0.23	1.17283
3	UnSap	10.51	24.88	14.37		-0.44	1.3566
4	UnSap	11.58	26.41	14.83		0.02	0.986233
5	UnSap	12.86	27.48	14.62		-0.19	1.14076
6	UnSap	10.71	25.58	14.87		0.06	0.959264
7	UnSap	13.88	28.48	14.6		-0.21	1.15669

## Sheet: GLI1
		GAPDH	GLI1	∆Ct	Mean	∆∆Ct	Fold change		Mean
1	C	12.76	28.98	16.22	15.8871
2	C	12.73	28.37	15.64
3	C	12.41	28.88	16.47
4	C	11.63	26.86	15.23
5	C	13.41	28.65	15.24
6	C	12.01	28.87	16.86
7	C	12.66	28.21	15.55
1	HCC	11.83	21.69	9.86		-6.03	65.3448		67.0032
2	HCC	12.1	21.89	9.79		-6.1	68.5935
3	HCC	15.22	25.02	9.8		-6.09	68.1197
4	HCC	16	25.88	9.88		-6.01	64.4452
5	HCC	15.72	25.57	9.85		-6.04	65.7993
6	HCC	13.65	23.43	9.78		-6.11	69.0706
7	HCC	11.86	21.67	9.81		-6.08	67.6492
1	HCC-5-FU	12.82	22.67	9.85		-6.04	65.7993		66.5962
2	HCC-5-FU	22.86	32.7	9.84		-6.05	66.257
3	HCC-5-FU	12.66	22.47	9.81		-6.08	67.6492
4	HCC-5-FU	15.88	25.7	9.82		-6.07	67.1819
5	HCC-5-FU	20.65	30.5	9.85		-6.04	65.7993
6	HCC-5-FU	15.18	25.05	9.87		-6.02	64.8934
7	HCC-5-FU	18.05	27.84	9.79		-6.1	68.5935
1	5-FU	12.04	28.2	16.16		0.27	0.82932		0.757706
2	5-FU	12.51	28.7	16.19		0.3	0.812252
3	5-FU	12.49	28.8	16.31		0.42	0.747425
4	5-FU	13.06	29	15.94		0.05	0.965936
5	5-FU	11.1	27.48	16.38		0.49	0.712025
6	5-FU	13.02	29.8	16.78		0.89	0.539614
7	5-FU	11.47	27.88	16.41		0.52	0.697372
1	HCC-UnSap	12.19	26.01	13.82		-2.07	4.19887		2.61656
2	HCC-UnSap	12.14	26.88	14.74		-1.15	2.21914
3	HCC-UnSap	16.24	30.89	14.65		-1.24	2.36199
4	HCC-UnSap	20.14	35.7	15.56		-0.33	1.25701
5	HCC-UnSap	13.68	27.88	14.2		-1.69	3.22657
6	HCC-UnSap	12.37	27	14.63		-1.26	2.39496
7	HCC-UnSap	13.62	28.1	14.48		-1.41	2.65737
1	UnSap	13.07	28.87	15.8		-0.09	1.06437		1.00151
2	UnSap	13.22	28.86	15.64		-0.25	1.18921
3	UnSap	10.51	26.2	15.69		-0.2	1.1487
4	UnSap	11.58	27.48	15.9		0.01	0.993092
5	UnSap	12.86	28.88	16.02		0.13	0.913831
6	UnSap	10.71	27.07	16.36		0.47	0.721965
7	UnSap	13.88	29.8	15.92		0.03	0.97942

## Sheet: HIF1A
		GAPDH	HIF1A	∆Ct	Mean	∆∆Ct	Fold change		Mean
1	C	12.76	23.12	10.36	9.91571
2	C	12.73	22.1	9.37
3	C	12.41	22.4	9.99
4	C	11.63	23.02	11.39
5	C	13.41	22.1	8.69
6	C	12.01	22.1	10.09
7	C	12.66	22.18	9.52
1	HCC	11.83	18.5	6.67		-3.25	9.51366		9.22525
2	HCC	12.1	18.81	6.71		-3.21	9.25351
3	HCC	15.22	22.07	6.85		-3.07	8.39773
4	HCC	16	22.7	6.7		-3.22	9.31787
5	HCC	15.72	22.38	6.66		-3.26	9.57983
6	HCC	13.65	20.4	6.75		-3.17	9.00047
7	HCC	11.86	18.53	6.67		-3.25	9.51366
1	HCC-5-FU	12.82	20.8	7.98		-1.94	3.83706		3.24878
2	HCC-5-FU	22.86	31.08	8.22		-1.7	3.24901
3	HCC-5-FU	12.66	20.43	7.77		-2.15	4.43828
4	HCC-5-FU	15.88	24.55	8.67		-1.25	2.37841
5	HCC-5-FU	20.65	28.98	8.33		-1.59	3.01049
6	HCC-5-FU	15.18	23.28	8.1		-1.82	3.53081
7	HCC-5-FU	18.05	26.77	8.72		-1.2	2.2974
1	5-FU	12.04	22.88	10.84		0.92	0.528509		0.491468
2	5-FU	12.51	22.88	10.37		0.45	0.732043
3	5-FU	12.49	23.98	11.49		1.57	0.336808
4	5-FU	13.06	24.04	10.98		1.06	0.479632
5	5-FU	11.1	22.12	11.02		1.1	0.466516
6	5-FU	13.02	24.01	10.99		1.07	0.476319
7	5-FU	11.47	22.64	11.17		1.25	0.420448
1	HCC-UnSap	12.19	21.5	9.31		-0.61	1.52626		2.98837
2	HCC-UnSap	12.14	21.05	8.91		-1.01	2.01391
3	HCC-UnSap	16.24	24	7.76		-2.16	4.46915
4	HCC-UnSap	20.14	28	7.86		-2.06	4.16986
5	HCC-UnSap	13.68	22.5	8.82		-1.1	2.14355
6	HCC-UnSap	12.37	20	7.63		-2.29	4.89056
7	HCC-UnSap	13.62	22.77	9.15		-0.77	1.70527
1	UnSap	13.07	23.8	10.73		0.81	0.570382		0.639424
2	UnSap	13.22	23.4	10.18		0.26	0.835088
3	UnSap	10.51	21.3	10.79		0.87	0.547147
4	UnSap	11.58	22.5	10.92		1	0.5
5	UnSap	12.86	23.1	10.24		0.32	0.80107
6	UnSap	10.71	21.46	10.75		0.83	0.562529
7	UnSap	13.88	24.4	10.52		0.6	0.659754

## Sheet: BCL2
		GAPDH	BCL2	∆Ct	Mean	∆∆Ct	Fold change		Mean
1	C	12.76	19.59	6.83	7.67143
2	C	12.73	21.2	8.47
3	C	12.41	20.21	7.8
4	C	11.63	18.5	6.87
5	C	13.41	20.33	6.92
6	C	12.01	20.88	8.87
7	C	12.66	20.6	7.94
1	HCC	11.83	15.69	3.86		-3.81	14.0257		12.333
2	HCC	12.1	16.23	4.13		-3.54	11.6318
3	HCC	15.22	19.38	4.16		-3.51	11.3924
4	HCC	16	20.27	4.27		-3.4	10.5561
5	HCC	15.72	19.88	4.16		-3.51	11.3924
6	HCC	13.65	17.17	3.52		-4.15	17.7531
7	HCC	11.86	16.27	4.41		-3.26	9.57983
1	HCC-5-FU	12.82	19.88	7.06		-0.61	1.52626		2.30694
2	HCC-5-FU	22.86	30	7.14		-0.53	1.44393
3	HCC-5-FU	12.66	18.88	6.22		-1.45	2.73208
4	HCC-5-FU	15.88	21.88	6		-1.67	3.18215
5	HCC-5-FU	20.65	27.8	7.15		-0.52	1.43396
6	HCC-5-FU	15.18	21.68	6.5		-1.17	2.25012
7	HCC-5-FU	18.05	23.88	5.83		-1.84	3.5801
1	5-FU	12.04	19.68	7.64		-0.03	1.02101		1.13383
2	5-FU	12.51	20.05	7.54		-0.13	1.09429
3	5-FU	12.49	19.88	7.39		-0.28	1.21419
4	5-FU	13.06	20.43	7.37		-0.3	1.23114
5	5-FU	11.1	18.65	7.55		-0.12	1.08673
6	5-FU	13.02	20.38	7.36		-0.31	1.23971
7	5-FU	11.47	19.07	7.6		-0.07	1.04972
1	HCC-UnSap	12.19	27	14.81		7.14	0.00708999		0.00812132
2	HCC-UnSap	12.14	27.76	15.62		7.95	0.004044
3	HCC-UnSap	16.24	30.34	14.1		6.43	0.0115978
4	HCC-UnSap	20.14	34.07	13.93		6.26	0.0130482
5	HCC-UnSap	13.68	29.01	15.33		7.66	0.00494436
6	HCC-UnSap	12.37	27.03	14.66		6.99	0.00786684
7	HCC-UnSap	13.62	28.21	14.59		6.92	0.00825795
1	UnSap	13.07	39.41	26.34		18.67	2.39756e-06		1.77497e-06
2	UnSap	13.22	39.61	26.39		18.72	2.31589e-06
3	UnSap	10.51	38.72	28.21		20.54	6.55909e-07
4	UnSap	11.58	38.6	27.02		19.35	1.49648e-06
5	UnSap	12.86	39.86	27		19.33	1.51737e-06
6	UnSap	10.71	38.88	28.17		20.5	6.7435e-07
7	UnSap	13.88	39.73	25.85		18.18	3.36724e-06

[truncated: 3 more sheets: MYC, TP53, BAX]
